# Supplementary material for: Use of Radiomics to Predict Adverse Outcomes in Patients with Pulmonary Embolism: A Scoping Review of an Unresolved Clinical Challenge
Source: Diagnostics (Basel). 2025 Aug 12;15(16):2022. doi: 10.3390/diagnostics15162022 (PMC12385581; doi:10.3390/diagnostics15162022)
Supplement: Supplementary file 1 [file diagnostics-15-02022-s001.zip]

Archive with 1 entries (1 files):
- diagnostics-3763296-supplementary.pdf
